# Supplementary material for: Enrichment of risk SNPs in regulatory regions implicate diverse tissues in Parkinson’s disease etiology
Source: Sci Rep. 2016 Jul 27;6:30509. doi: 10.1038/srep30509 (PMC4962314; doi:10.1038/srep30509)
Supplement: Supplementary Table 1 [file srep30509-s2.xls]

## Sheet: ear.par.logpvalue.xls
	rs76904798	rs14235	rs1555399	rs6812193	rs55785911	rs591323	rs3793947	rs329648	rs823118	rs1955337	rs11724635	rs12456492	rs6430538	rs9275326	rs7155501	rs71628662	rs2414739	rs117896735	rs12637471	rs10797576	rs199347
BLD.CD19.PPC	19.7017	0	7.977	0	0	0	0	0	0	2.78532	0	0	0	0	0	0	0	0	0	0	0
BLD.PER.MONUC.PC	7.13582	0	2.01002	0	0	0	0	0	0.694759	1.99773	0	0	0	0	0	0	0	0	0	0	0
BLD.CD56.PC	13.2771	0.823598	4.28031	0	0	0	0	0	0	0.309203	0	0	0	0	0	0	0	0	0	0.284663	0
BLD.CD14.PC	11.1132	3.19499	0	0	0	0	0	0	0.408806	0	0	0	0	0	0	0	0	0	0	0	0
BLD.CD14.MONO	10.2937	4.61521	0	0	0	0	0	0	0	0	0	0	0	0	0	0	0	0	0	0	0.430348
FAT.ADIP.NUC	1.55129	2.00169	0	13.2936	0	0	0	0	2.32773	0	0	3.56143	0	0	0	0	0	0	0	0	0
LIV.ADLT	0.0954233	9.34717	0	23.0259	0	0	0	0	0	0	0	0	1.30513	0	0	0	0	0	0	0	0
BRN.SUB.NIG	0	4.35954	16.9929	0	0	0	0	0	0	0	0	0	0	0	0	0	0	0	0	0	0
ADRL.GLND.FET	0	1.52296	11.179	0	1.35537	0	0	0	0	0	0	0	0.157784	0	0	0	0	0	0	0	0
ESC.H9	0	0.605957	0	0	7.56679	0	0	0	0.435521	0.226878	0	0	0	0	0	0	0	0	0	0	0
IPSC.18	0	3.77041	0	0	7.01962	0	0	0	0	1.25236	0	0	0	0	0	0	0	0	0	0	0
BLD.CD4.CD25M.CD45RA.NPC	0	0	1.34911	0	4.2636	0	0	0	0	0.40393	0	0	0	0	0	0	0	0	0	0	0
GI.L.INT.FET	0	0.627776	2.5044	0	5.02679	0	0	0	0	0	0	0	0	0	0	0	0	0	0	0	0
GI.S.INT.FET	0	3.43513	2.27886	0	4.44522	0	0	0	0	0	0	0	0	0	0	0	0	0	0	0	0
ESC.H1	0	2.80846	0	0	4.3269	0	0	1.29544	0	0	0	0	0	0	0	0	0	0	0	0	0
GI.STMC.FET	0	1.47475	0	0	3.89287	0	0	0	0	0	0	0	0	0	0	0	0	0	0	0	0
BRN.ANG.GYR	0.331587	4.99861	3.93633	0	8.71779	0	0	0	0	0	0	0	0	0	0	0	0	0	0	0	0
ESC.HUES64	0	5.40557	0	0	4.3225	0	0	0	0	0	0	0	0	0	0	0	0	0	0	0	0
IPSC.20B	0	5.73133	0	0	5.03523	0	0	1.21303	0	0	0	0	0	0	0	0	0	0	0	0	0
GI.RECT.SM.MUS	0.232289	5.73133	0	0	0	0	0	0	2.89438	0.679392	0	0	0	0	0	0	0	0	0	0	0
IPSC.DF.19.11	0	3.19187	0	0	1.69771	0	0	1.5567	0	1.19373	0	0	0	0	0	0	0	0	0	0	0
ESDR.CD184.ENDO	0	3.23252	0	0	0.996273	1.22292	0	0.195947	0	0	0.278376	0	0	0	0	0	0	0	0	0	0
LIV.HEPG2.CNCR	0	4.11608	0	0	2.14556	0	0	0	0	0	0	0	0	0	0	0	0	0	0	0	0
SKIN.PEN.FRSK.MEL.03	0	4.38318	2.00689	0	0	0	0	0	0	0.771558	0	0	0	0	0	0	0	0	0	1.05755	0
HRT.VENT.L	0	4.33023	0	0	0	0	0	0	0	0	0	0	0	0	0	0	0	0	0	1.66008	1.33483
GI.RECT.MUC.29	0.322421	4.26765	0.0552369	0	0	0	0	0	0	0	0	0	0	0	0	0	0	0	0	0	0
GI.CLN.SIG	0	4.65462	0	0	0	0	0	0	0	0	0	0	0	0	0	0	0	0	0	0	0
PLCNT.FET	0	12.4382	0	0	0	0	0	0	0.219644	0	0	0	0	0	0	0	0	0	0	0	0
BRN.HIPP.MID	1.01255	7.54067	7.67399	0	0	1.41403	0	0	0	0	0	0	0	0	0	0	0	0	0	0	0
BRN.DL.PRFRNTL.CRTX	0.525645	4.3923	6.1541	0	2.14556	0	0	0	0	0	0	0	0	0	0	0	0	0	0	0	0
BRN.ANT.CAUD	5.12101	5.61683	4.77106	0	0	0	0	0	0	0	0	0	0	0	0	0	0	0	0	0	1.61238
GI.DUO.SM.MUS	4.11762	7.06061	0	0	0.209157	0	0	0	0	0	0	0	0	0	0	0	0	0	0	0	0
ESDR.H1.BMP4.MESO	0	0	0	0	0	14.302	0	0	0	0	0	0	0	0	0	0	0	0	0	0.226749	0
LNG.IMR90	0	0.49793	0	0	0	0	10.3561	0	1.46871	0	0	0	0	0	0	0	0	0	0	0	0
SKIN.NHEK	0	4.26765	0	0	0	0	5.07572	0	0	0	0	0	0	0	0	0	0	0	0	0	0
STRM.MRW.MSC	1.84955	0.351367	0	0	0	0	3.2324	0	0	0	0	0	0	0	0	0	0	0	0	0	0
BRN.NHA	0	0.0300149	0	0	0.63173	0	3.78979	0	0	0.02289	0	0	0	0	0	0	0	0	0	0	0
ESC.HUES48	0	0	0	0	4.22365	0	0	5.35174	0	0	0	0	0	0	0	0	0	0	0	0	0
MUS.HSMM	0	3.19187	0	0	0	0	0	6.72178	0.324095	0	0	0	0	0	0	0	0	0	0	0	0
MUS.HSMMT	0	1.38561	0	0	0	0	0	5.00064	0.763825	0	0	0	0	0	0	0	0	0	0	0	0
BLD.CD4.CD25M.IL17M.PL.TPC	0	0	4.28205	0	0	0	0	0	0	0	0	0	0	0	0	0	0	0	0	0	0
BRN.INF.TMP	2.4953	0.251572	5.58524	0	0	0	0	0	0	0	0	0	0	0	0	0	0	0	0	0	0
BLD.K562.CNCR	0	0.621933	0	0	0.298794	0	0	0	3.9411	0	0	0	0	0	0	0	0	0	0	0	0
GI.STMC.MUS	0.558318	0	0	0	0	0	0	0	3.35369	0	0	0	0	0	0	0	0	0	0	0	0
LNG.NHLF	0	0.10078	0	0	0	0	0	0	3.24062	0.48797	0	0	0	0	0	0	0	0	0	0	0
VAS.AOR	2.12838	0.695039	0	0	0	0	0	0	0	2.20946	0	0	0	0	0	0	0	0	0	0	0
BLD.GM12878	1.10674	1.18585	0	0	0	0	0	0	0.12455	0	0	0	0	0	0	0	0	0	0	0	0
MUS.LEG.FET	2.2215	1.45869	0	0	0	0	0	0	0	0	0	0	0	0	0	0	0	0	0	0	0
MUS.SKLT.F	2.19445	2.00007	0	0	0	0	0	0	0	0.366103	0	0	0	0	0	0	0	0	0	0	0
SKIN.PEN.FRSK.MEL.01	0	2.13828	0.0552369	0	0	0	0	0	0.138485	3.08214	0	0	0	0	0	0	0	0	0	0	1.13261
BLD.MOB.CD34.PC.F	0	3.19187	0	0	0	0	0	0	0	0	0	0	0	0	0	0	0	0	0	0	0
BRN.CING.GYR	0	2.31931	1.15989	0	0	0	0	0	0	0	0	0	0	0	0	0	0	0	0	0	0
SKIN.PEN.FRSK.FIB.02	0	1.06274	0	0	0	0	0	0	0	0.88041	0	0	0	0	0	0	0	0	0	0	0
OVRY	0	1.34988	0.178195	0	0	0	0	0	0	0.679392	0	0	0	0	0	0	0	0	0	0	0
STRM.CHON.MRW.DR.MSC	0.331587	1.10206	0	0	0	0	0	0	0	0	0	0	0	0	0	0	0	0	0	0	0
ESDR.H1.MSC	0	1.60673	0	0	0	0	0	0	0	0.0220138	0	0	0	0	0	0	0	0	0	0	0
GI.RECT.MUC.31	0.322421	1.60673	0	0	0	0	0	0	0	0	0	0	0	0	0	0	0	0	0	0	0
ESC.HUES6	0	1.73608	0	0	0.551551	0	0	0	0	0	0	0	0	0	0	0	0	0	0	0	0
SKIN.PEN.FRSK.FIB.01	0	2.25271	0	0	0	0	0	0	0	0	0	0	0	0	0	0	0	0	0	0	0
BONE.OSTEO	0	1.89785	0	0	0	0	0.292985	0	0	0	0	0	0	0	0	0	0	0	0	0	0
BLD.DND41.CNCR	0	0	0	0	0	0	0	0	0.694759	0.560521	3.71863	0	0	0.19042	0	0	0	0	0	0	0
CRVX.HELAS3.CNCR	0	0.627776	0	0	0	0	0	0	0	0	0	0	0.97751	0	0	0	0	0	0	0	0
SKIN.NHDFAD	0	0	0	0	0	0	0	0	0.694759	0	0	0	0	0	0	0	0	0	0	0	0
THYM	0	0.621933	0.0623263	0	0	0	0	0	0.131235	0.179256	0	0	0	0	0	0	0	0	0	0	0
SKIN.PEN.FRSK.KER.03	0	0.605957	0	0	0	0	0	0	0	0	0	0	0	0	0	0	0	0	0	0	0
BRST.HMEC	0	0.49793	0	0	0	0	0	0	0	0	0	0	0	0	0.0221864	0	0	0	0	0	0
IPSC.DF.6.9	0	0.10171	0	0	0	0	0	0	0	1.44784	0	0	0	0	0	0	0	0	0	0	0
VAS.HUVEC	0	0.112807	0	0	0.686877	0	0	0	0	0.560521	0	0	0	0	0	0	0	0	0	0	0
BLD.CD8.MPC	0	0	0.315804	0	0	0	0	0	0	0	0	0	0	0	0	0	0	0	0	0	0
ESDR.H1.BMP4.TROP	0	0	0	0	0	0	0	0	0	0.774857	0	0	0	0	0	0	0	0	0	0	0
ESDR.H1.NEUR.PROG	0	0	0	0	0	0	0	0	0	0.366103	0	0	0	0	0	0	0	0	0	0	0
BLD.CD4.MPC	0	0	0.35671	0	0	0	0	0	0	0.560521	0	0	0	0	0	0	0	0	0	0	0
BLD.CD4.CD25I.CD127.TMEMPC	0	0	0.949716	0	0	0	0	0	0	1.57766	0	0	0	0	0	0	0	0	0	0	0
BLD.CD8.NPC	0	0	1.17009	0	0	0	0	0	0	2.13998	0	0	0	0	0	0	0	0	0	0	0
BLD.CD4.CD25M.TPC	0	0	2.00689	0	0	0	0	0	0	0.835989	0	0	0	0	0	0	0	0	0	0	0
BLD.CD4.NPC	0	0	1.12388	0	0	0	0	0	0.04402	0	0	0	0	0	0	0	0	0	0	0	0
BLD.CD4.CD25M.IL17P.PL.TPC	0	0	1.1214	0	0	0	0	0	0.435521	0.560521	0	0	0	0	0	0	0	0	0	0	0
